# Supplementary material for: Comparison of virtual clinical scenario and role play in learning oral pathology among dental students
Source: PLoS One. 2024 Jul 8;19(7):e0306712. doi: 10.1371/journal.pone.0306712 (PMC11230529; doi:10.1371/journal.pone.0306712)
Supplement: S1 Table — (XLSX) [file pone.0306712.s001.xlsx]

## Sheet: Dataset of participants
Age	Gender	Teaching_method	PreTestScores	PostTestScores	PreDigitalScores	PostDigitalScores	PreRoleplayScores	PostRoleplayScores	Colour	Size	Surface_appearance	Help_diagnostic.skills	interpret_variations	confidence_increase	realistic_scenarios	future_performance	willingness_increase	concentrated_OP	retention_improve	comprehensive_understanding	relevant_content
20	2	1	2	3	2	3	1	2	1	3	4	4	4	4	3	5	4	5	5	4	5
21	2	1	2	3	2	3	2	3	4	3	5	4	4	4	3	4	3	4	3	4	4
19	2	1	2	3	2	3	2	3	4	3	5	3	3	3	3	3	2	3	3	3	3
21	2	1	1	2	1	2	2	3	4	4	4	5	4	3	4	5	5	5	5	5	5
20	2	1	2	3	2	3	1	2	4	3	5	5	4	4	3	4	4	4	4	4	4
20	2	1	2	3	2	3	2	3	5	4	4	5	5	4	4	4	4	4	4	4	5
20	2	1	2	3	2	3	1	3	5	5	5	4	4	5	4	5	5	5	4	4	5
20	2	1	1	2	1	2	1	2	4	4	4	4	4	2	3	3	3	3	3	3	3
20	2	1	2	3	2	3	2	3	4	4	4	4	4	4	3	3	3	3	4	4	4
20	2	1	1	2	1	2	1	2	3	4	4	3	4	4	4	5	5	5	4	4	5
20	2	1	1	2	1	2	1	2	4	2	4	4	4	4	4	4	4	4	4	4	4
20	2	1	2	3	2	3	1	3	4	4	4	5	4	4	4	4	4	4	4	4	4
20	2	1	2	3	2	3	1	2	4	5	5	5	4	4	4	5	4	4	4	4	5
20	2	1	2	3	2	3	2	3	4	3	5	5	4	4	4	5	5	4	4	3	4
20	2	1	1	3	1	3	1	2	4	3	5	5	5	3	4	3	4	4	4	3	4
20	2	1	1	3	1	3	1	2	4	3	5	5	5	3	4	3	3	4	4	3	4
21	2	1	1	2	1	2	2	3	4	4	5	5	3	2	5	5	5	5	5	3	5
20	2	1	2	3	2	3	1	2	3	2	4	4	4	3	4	3	3	3	4	5	4
19	2	1	2	3	2	3	2	3	4	4	5	4	5	4	4	5	5	4	4	4	4
21	2	1	1	2	1	2	1	3	4	4	4	4	4	3	3	4	4	4	4	3	4
21	2	1	1	2	1	2	1	3	5	5	5	3	3	3	4	2	4	3	2	3	4
21	2	1	1	2	1	2	2	3	4	3	4	4	4	4	5	4	4	5	4	4	5
20	2	1	2	3	2	3	1	3	4	4	4	4	4	2	4	4	4	4	4	4	4
20	2	1	1	2	1	2	1	2	4	4	4	4	4	4	4	4	4	4	4	4	4
23	2	1	1	2	1	2	1	2	5	3	5	5	5	5	5	5	5	5	5	5	5
20	2	1	2	3	2	3	2	3	4	4	4	4	4	3	4	5	4	4	3	5	4
19	2	1	1	2	1	2	2	3	5	5	5	5	5	5	5	5	5	5	5	5	5
21	2	1	1	2	1	2	2	3	4	5	5	5	5	5	5	5	4	5	5	4	5
20	2	1	1	2	1	2	2	3	5	5	5	5	5	5	5	5	5	5	5	5	5
20	2	1	2	3	2	3	2	3	4	4	4	4	4	4	4	4	4	4	4	4	4
21	2	1	1	2	1	2	2	3	4	4	4	4	4	4	4	4	4	4	4	4	4
21	2	1	1	2	1	2	2	3	4	4	4	4	4	4	4	4	4	4	4	4	4
19	2	1	1	2	1	2	2	3	3	4	4	4	4	4	4	4	4	4	3	5	5
20	2	1	1	2	1	2	2	3	4	4	3	4	4	4	4	4	4	4	4	4	4
20	2	1	2	3	2	3	2	3	4	4	5	4	4	4	4	4	4	4	4	4	5
21	2	1	1	2	1	2	2	3	3	4	4	4	4	4	4	4	4	4	4	4	4
20	2	1	1	2	1	2	1	3	4	4	4	4	4	4	4	4	4	4	2	4	2
22	2	1	2	3	2	3	1	3	5	5	5	4	4	2	4	4	5	5	4	5	5
21	2	1	2	3	2	3	2	3	4	4	4	4	4	4	4	4	4	4	4	4	4
22	1	1	2	3	2	3	1	3	4	3	4	4	4	3	4	4	5	4	4	3	4
21	1	1	1	2	1	2	1	2	4	3	5	5	4	4	4	4	4	4	4	4	4
21	2	1	1	2	1	2	2	3	4	3	5	4	3	3	3	3	3	4	4	2	4
20	2	1	1	2	1	2	1	2	4	3	4	4	4	4	3	3	4	3	4	4	5
19	2	1	1	2	1	2	1	2	4	4	4	4	4	4	4	4	4	4	4	4	4
20	1	1	2	3	2	3	2	3	4	4	5	4	4	4	4	4	4	4	4	4	4
21	2	1	2	3	2	3	1	3	4	4	4	4	4	4	4	4	4	4	4	4	4
20	2	1	2	3	2	3	2	3	4	2	3	4	4	4	3	4	4	4	5	5	5
21	2	1	2	3	2	3	2	3	4	2	4	4	4	3	4	4	3	3	4	3	5
20	2	1	2	3	2	3	1	3	5	4	4	5	4	5	5	4	4	4	4	4	4
19	2	1	1	2	1	2	1	3	5	4	4	4	4	3	4	4	4	4	4	4	5
21	2	2	1	2	#NULL!	#NULL!	#NULL!	#NULL!	5	2	5	5	5	4	4	4	4	4	4	4	5
21	1	2	2	3	#NULL!	#NULL!	#NULL!	#NULL!	5	2	5	5	5	4	4	4	5	4	4	5	4
20	2	2	2	3	#NULL!	#NULL!	#NULL!	#NULL!	4	5	3	5	5	5	5	4	4	4	4	4	4
20	2	2	2	3	#NULL!	#NULL!	#NULL!	#NULL!	5	4	3	5	4	4	4	4	4	4	4	4	5
20	2	2	1	2	#NULL!	#NULL!	#NULL!	#NULL!	4	3	5	4	4	4	4	4	4	4	4	4	4
21	2	2	2	3	#NULL!	#NULL!	#NULL!	#NULL!	4	3	4	4	4	4	4	5	5	3	4	4	4
20	2	2	1	3	#NULL!	#NULL!	#NULL!	#NULL!	5	4	4	5	4	4	5	5	5	5	5	5	5
21	2	2	1	2	#NULL!	#NULL!	#NULL!	#NULL!	4	2	4	5	4	4	4	5	5	5	4	4	2
21	2	2	2	3	#NULL!	#NULL!	#NULL!	#NULL!	5	5	5	5	5	5	5	5	5	5	5	5	5
20	2	2	1	2	#NULL!	#NULL!	#NULL!	#NULL!	5	4	5	4	4	4	4	4	4	4	4	4	5
18	2	2	1	2	#NULL!	#NULL!	#NULL!	#NULL!	4	3	4	4	4	4	4	4	4	4	4	4	4
21	2	2	1	3	#NULL!	#NULL!	#NULL!	#NULL!	4	2	5	4	4	5	4	5	5	4	4	4	5
20	2	2	1	2	#NULL!	#NULL!	#NULL!	#NULL!	4	3	5	4	4	5	5	5	5	5	5	5	5
20	2	2	2	3	#NULL!	#NULL!	#NULL!	#NULL!	5	5	5	5	4	5	4	4	4	5	5	5	5
21	2	2	1	2	#NULL!	#NULL!	#NULL!	#NULL!	5	5	5	5	5	5	5	5	5	5	5	5	5
19	2	2	1	2	#NULL!	#NULL!	#NULL!	#NULL!	5	4	5	5	5	5	5	5	5	5	5	5	5
20	2	2	2	3	#NULL!	#NULL!	#NULL!	#NULL!	5	4	4	5	4	4	4	4	3	4	3	1	4
20	2	2	1	2	#NULL!	#NULL!	#NULL!	#NULL!	4	4	5	4	4	4	4	4	4	4	4	4	4
21	2	2	2	3	#NULL!	#NULL!	#NULL!	#NULL!	4	4	4	4	4	4	4	4	4	4	4	4	4
18	2	2	1	3	#NULL!	#NULL!	#NULL!	#NULL!	5	5	5	5	5	5	5	5	5	5	5	5	5
19	2	2	1	3	#NULL!	#NULL!	#NULL!	#NULL!	4	3	4	4	4	4	4	4	4	4	4	4	4
21	2	2	2	3	#NULL!	#NULL!	#NULL!	#NULL!	4	4	5	4	4	4	5	5	4	5	4	5	5
20	2	2	1	3	#NULL!	#NULL!	#NULL!	#NULL!	4	4	4	4	4	4	4	5	4	4	5	4	5
20	2	2	1	2	#NULL!	#NULL!	#NULL!	#NULL!	4	4	4	4	4	4	4	4	4	4	4	4	4
20	2	2	1	2	#NULL!	#NULL!	#NULL!	#NULL!	4	4	4	5	5	5	5	5	5	5	5	5	5
20	2	2	2	3	#NULL!	#NULL!	#NULL!	#NULL!	4	4	4	5	5	4	5	5	5	5	5	5	4
20	2	2	2	3	#NULL!	#NULL!	#NULL!	#NULL!	5	5	4	4	4	5	4	4	5	4	4	4	4
19	2	2	2	3	#NULL!	#NULL!	#NULL!	#NULL!	5	4	5	5	4	4	4	5	5	5	5	5	5
20	2	2	2	3	#NULL!	#NULL!	#NULL!	#NULL!	5	5	5	5	4	5	4	5	5	5	5	5	5
20	2	2	2	3	#NULL!	#NULL!	#NULL!	#NULL!	5	4	5	5	5	5	5	5	5	5	5	5	5
21	2	2	2	3	#NULL!	#NULL!	#NULL!	#NULL!	4	4	4	4	4	4	4	4	4	4	4	4	4
20	1	2	2	3	#NULL!	#NULL!	#NULL!	#NULL!	5	5	5	5	5	5	5	5	5	5	5	5	5
19	2	2	2	3	#NULL!	#NULL!	#NULL!	#NULL!	4	2	4	4	4	4	4	4	4	4	4	4	4
20	2	2	2	3	#NULL!	#NULL!	#NULL!	#NULL!	4	4	4	4	4	4	4	4	4	4	4	4	4
20	2	2	2	3	#NULL!	#NULL!	#NULL!	#NULL!	5	5	4	4	4	4	4	4	4	4	4	4	4
20	2	2	2	3	#NULL!	#NULL!	#NULL!	#NULL!	5	4	4	5	4	5	4	4	4	4	5	4	4
23	2	2	1	3	#NULL!	#NULL!	#NULL!	#NULL!	4	4	4	5	5	5	5	5	5	5	5	5	5
19	2	2	1	3	#NULL!	#NULL!	#NULL!	#NULL!	4	4	4	5	5	4	4	4	4	4	5	5	4
20	1	2	2	3	#NULL!	#NULL!	#NULL!	#NULL!	4	4	4	5	5	5	5	5	5	5	5	5	5
19	1	2	1	3	#NULL!	#NULL!	#NULL!	#NULL!	4	4	4	4	4	4	4	4	4	4	4	4	4
20	2	2	1	2	#NULL!	#NULL!	#NULL!	#NULL!	4	4	4	4	4	4	4	4	4	4	4	4	4
20	2	2	2	3	#NULL!	#NULL!	#NULL!	#NULL!	5	5	5	4	4	5	4	5	3	3	3	4	4
20	2	2	1	2	#NULL!	#NULL!	#NULL!	#NULL!	4	4	5	4	5	5	4	4	4	5	5	5	5
21	1	2	1	2	#NULL!	#NULL!	#NULL!	#NULL!	5	5	4	5	4	4	4	4	4	5	4	4	5
21	2	2	2	3	#NULL!	#NULL!	#NULL!	#NULL!	4	4	4	4	5	5	5	4	4	5	4	4	5
20	1	2	1	3	#NULL!	#NULL!	#NULL!	#NULL!	4	5	5	4	5	5	4	4	4	4	4	4	5
21	2	2	2	3	#NULL!	#NULL!	#NULL!	#NULL!	5	4	4	5	4	4	4	4	5	4	5	4	4
20	2	2	2	3	#NULL!	#NULL!	#NULL!	#NULL!	4	5	4	4	5	4	5	5	4	5	5	5	4
20	2	2	1	3	#NULL!	#NULL!	#NULL!	#NULL!	5	4	5	5	4	5	4	4	4	4	5	5	4
19	1	2	1	3	#NULL!	#NULL!	#NULL!	#NULL!	4	4	4	5	5	2	4	4	5	4	5	4	5
